# Supplementary material for: Knowledge and Prevalence of Risk Factors for Coronary Artery Disease in Patients after Percutaneous Coronary Intervention and Coronary Artery Bypass Grafting
Source: Healthcare (Basel). 2022 Jun 20;10(6):1142. doi: 10.3390/healthcare10061142 (PMC9223287; doi:10.3390/healthcare10061142)
Supplement: Supplementary file 1 [file healthcare-10-01142-s001.zip]

Archive with 1 entries (1 files):
- healthcare-1731137-supplementary.pdf
